# Supplementary material for: Phosphate limitation intensifies negative effects of ocean acidification on globally important nitrogen fixing cyanobacterium
Source: Nat Commun. 2022 Nov 8;13:6730. doi: 10.1038/s41467-022-34586-x (PMC9640675; doi:10.1038/s41467-022-34586-x)
Supplement: Supplementary file 4 — Source Data [file 41467_2022_34586_MOESM4_ESM.xlsx]

## Sheet: Fig 1
	Fig. 1 The effect of ocean acidification on C fixation, N2 fixation and cellular elemental quota of P-limited T. erythraeum.
		Parameters	Ambient-A	Ambient-B	Ambient-C	Ambient average	Ambient std dev (±)	Acidified-A	Acidified-B	Acidified-C	Acidified average	Acidified std dev (±)
	Fig 1a	C fixation rate (pmol C cell-1 h-1)	0.150021	0.140055	0.138083	0.14272	0.0064	0.121104	0.0958966	0.13577	0.11759	0.0201677
		N2 fixation rate (fmol N cell-1 h-1)	8.02313	7.19315	7.62966	7.61531	0.415178	5.77314	4.08984	6.01705	5.29335	1.04938
	Fig 1b	POC (pmol C cell-1)	7.83191	8.21695	8.11845	8.05577	0.200027	5.95753	6.6175	6.23527	6.2701	0.331357
		PON (pmol N cell-1)	1.18978	1.14269	1.17848	1.17031	0.0245835	0.960608	0.926358	0.998862	0.961943	0.0362705
		POP (fmol P cell−1)	23.4994	24.5781	24.7933	24.2903	0.693343	31.0893	30.4798	31.7359	31.1017	0.628178

## Sheet: Fig 2 & Table S5
	Fig. 2 The effect of ocean acidification on cellular metabolite, pigment and gene transcription of P-limited T. erythraeum.
		Parameters	Ambient-A	Ambient-B	Ambient-C	Ambient average	Ambient std dev (±)	Acidified-A	Acidified-B	Acidified-C	Acidified average	Acidified std dev (±)
	Fig 2a	PolyP (feg cell-1)	21.2219	20.4515	20.5802	20.7512	0.412651	25.7785	23.7919	26.7868	25.4524	1.52388
		NAD(H) [fmol (104 cell)-1]	185.184	187.286	169.696	180.722	9.60643	261.782	343.808	218.483	274.691	63.6518
		NADP(H) [fmol (104 cell)-1]	346.156	383.411	400.745	376.771	27.8937	310.434	367.232	263.521	313.729	51.9341
		NADP(H):NAD(H)	1.86926	2.0472	2.36155	2.09267	0.249275	1.18585	1.06813	1.20614	1.15337	0.074515
	Fig 2b & Table S5	ppnk (tery_1770) expression	0.254372	0.298689	0.269925	0.274329	0.0224841	0.216076	0.163027	0.145293	0.174798	0.0368308
		hemN expression	2.66707	2.45186	2.22752	2.44882	0.219787	2.01423	1.87494	1.88527	1.92481	0.0776114
		hemY expression	0.65318	0.691929	0.671237	0.672115	0.0193894	0.557193	0.335889	0.488341	0.460474	0.113253
		chlI expression	0.0963156	0.0610329	0.0763374	0.0778953	0.0176929	0.0236246	0.0724937	0.074151	0.0567565	0.028705
		chlB expression	0.0520889	0.0353162	0.0430176	0.0434742	0.00839565	0.0106891	0.0395371	0.0281314	0.0261192	0.0145289
		atpH expression	8.43874	9.37426	8.03629	8.61643	0.686453	7.85179	4.80713	7.63082	6.76325	1.69765
		atpE expression	7.45151	7.81208	7.42204	7.56188	0.21718	2.98066	7.61779	6.00024	5.5329	2.35362
	Fig 2c	ATP(fmol cell-1)	0.0369423	0.0281289	0.0326686	0.0325799	0.00440736	0.0258137	0.0235396	0.023824	0.0243924	0.00123904
		Glu (fmol cell-1)	0.570779	0.402951	0.38921	0.454314	0.101096	0.237971	0.249889	0.286806	0.258222	0.0254612
		Parameter	Treatments	Biological replicates	Day of chemostat					Chla average	Chla std dev (±)
					day 15	day 17	day 19	day 21	day 23
	Fig 2c	Chla (pg cell-1)	Ambient	A	0.94017	0.882101	0.860311	0.978711	no data	0.818622	0.0758791
				B	0.778428	0.768574	0.719722	0.747833	0.736823
				C	0.781913	0.792423	0.802933	0.824565	0.846196
			Acidified	A	0.611346	0.676955	0.576178	0.633399	0.604788	0.568693	0.078817
				B	0.593026	0.633343	0.614413	0.65585	0.568541
				C	0.465356	0.401568	0.503735	0.493353	0.498544

## Sheet: Fig 3
	Fig. 3 The effect of ocean acidification on natural Trichodesmium populations in the northern South China Sea surface seawater.
									nifH gene abundance (copies L-1)
	Fig. 3a & 3b	Station	Longitude (East)	Latitude (North)	Treatments	N2 fixation rate (nmol N L-1 d-1)	Average NFR	sd	Trichodesmium	UCYN-A1	UCYN-A2	UCYN-B	het-1	Gamma-proteobacteria
		TM-3	116.25	20.798	Ambient-1	1.49904	1.34938	0.190636	2.52321e+06	3347.93	389.696	348.07	0	109851
					Ambient-2	1.41434			2.53929e+06	4266.18	245.969	923.26	0	166114
					Ambient-3	1.13475			1.54286e+06	3765.6	592.899	43929.7	1546.81	104781
					Acidified-1	0.40995	0.370351	0.0861481	3.56786e+06	5362.91	437.465	35055.7	3368.73	63641.5
					Acidified-2	0.42958			2.84464e+06	4623.92	600.238	12659.1	1077.25	41979.1
					Acidified-3	0.271524			3.63214e+06	5501.9	727.704	39460.5	4746.76	40196.5
		TM-4	116.503	19.502	Ambient-1	1.48627	1.39366	0.397932	350759	6217.64	0	176.501	0	70340.6
					Ambient-2	1.73713			135944	6674.83	914.722	0	0	72574
					Ambient-3	0.957595			193117	7942.44	715.07	1533.53	0	136514
					Acidified-1	1.01017	1.00822	0.166331	109526	8109.8	545.063	0	0	81472.5
					Acidified-2	0.840919			164858	7000.44	661.021	0	0	199769
					Acidified-3	1.17356			366648	8547.35	500.795	194.41	0	79504.3
					+Fe Ambient-1	2.01333	2.22412	0.183145	201220	7939.09	320.519	0	0	116630
					+Fe Ambient-2	2.34428			216157	7222.81	587.26	813.782	0	143726
					+Fe Ambient-3	2.31475			142944	9386.42	691.715	0	0	136581
					+Fe Acidified-1	1.79369	1.87942	0.132722	120681	7061.39	666.53	160.027	0	142857
					+Fe Acidified-2	1.81227			158776	7873.8	470.082	0	0	16991.1
					+Fe Acidified-3	2.0323			136563	7918.18	607.126	146.308	0	160908
					+P Ambient-1	0.928477	2.00334	1.7235	125554	6627	430.603	1985.46	0	40176.4
					+P Ambient-2	1.09026			187770	7489.96	515.324	1058.37	0	29290.5
					+P Ambient-3	3.99128			325843	8101.69	646.292	2514.04	0	50516.1
					+P Acidified-1	1.74286	1.86463	0.126138	149918	6844.46	638.632	2591.08	0	22748.3
					+P Acidified-2	1.8563			113709	7021.51	469.739	0	0	27969.3
					+P Acidified-3	1.99473			248083	7661.98	458.069	0	0	23950.3
					+Fe+P Ambient-1	3.1102	2.08082	0.897614	353868	7227.53	497.877	1766.79	0	37281.7
					+Fe+P Ambient-2	1.46128			420472	8467.86	394.399	1761.47	0	58474.5
					+Fe+P Ambient-3	1.67098			140329	9963.62	459.244	921.61	0	19583.2
					+Fe+P Acidified-1	1.98944	2.03966	0.0765791	137404	7151.37	637.512	1785.65	0	20345.6
					+Fe+P Acidified-2	2.1278			115037	9321.39	1844.22	3333.68	0	15548.4
					+Fe+P Acidified-3	2.00175			330980	7254.31	490.501	1059.69	0	21422.1
		TM-5	118.46	20.1827	Ambient-1	1.19631	0.824974	0.321589	138968	905.968	792.55	0	0	101107
					Ambient-2	0.638436			161774	818.409	0	0	0	242848
					Ambient-3	0.640175			79605.6	1323.73	0	0	0	149837
					Acidified-1	0.685374	0.445394	0.38611	116659	2804.57	0	0	0	185146
					Acidified-2	0			149614	719.411	644.724	0	0	140629
					Acidified-3	0.650809			166837	1039.29	0	0	0	186314
		OA-2	116.25	20.798	Initial-1				2.08185e+06	951.844	1173.68	0	167907	12170.4
					Initial-2				1.37026e+06	944.825	318.437	0	71593.5	3858.55
					Ambient-1	1.43449	1.69022	0.224722
					Ambient-2	1.77994
					Ambient-3	1.85621
					Acidified-1	1.68643	1.59875	0.212731
					Acidified-2	1.3562
					Acidified-3	1.75364
		OA-3	116.08	17.083	Ambient-1	0.492518	0.663825	0.45563	809177	3989.72	183.212	0	0	68843.8
					Ambient-2	0.318679			470719	4341.77	267.996	0	0	65371.2
					Ambient-3	1.18028			1.12849e+06	3885.52	151.927	0	1441.15	37502.2
					Acidified-1	0.204783	0.252063	0.0745234	361238	2642.03	17.7395	0	156.751	14576.5
					Acidified-2	0.33797			459142	3887.16	0	0	213.736	4146.47
					Acidified-3	0.213436			1.23368e+06	4882.62	151.303	0	0	49523.5
		OA-4	115.4	16.525	Ambient-1	0.592079	0.675475	0.0746121	298262	3517.03	618.774	3871.42	1075.41	82700.3
					Ambient-2	0.698443			483365	4888.88	584.278	7447.79	2956.28	83830.7
					Ambient-3	0.735903			309202	4045.54	751.057	2949.77	0	84564.5
					Acidified-1	0.373443	0.237808	0.125796	125240	3167.81	0	0	0	113.117
					Acidified-2	0.12497			76591.4	4190.93	327.756	1553.37	515.104	31847.9
					Acidified-3	0.215011			222523	4960.86	922.454	6930.96	0	62543.4
		OA-5	115	17	Ambient-1	3.94124	2.91721	1.97893	1.02679e+07	61545.2	5964.44	0	0	101718
					Ambient-2	4.17429			1.40246e+07	69573.8	6533.8	0	0	179015
					Ambient-3	0.636111			1.04039e+07	64954.9	4241.52	0	0	202799
					Acidified-1	6.08626	3.91274	2.24952	1.11691e+07	72704.2	0	0	0	237626
					Acidified-2	1.59422			1.22318e+07	72892.4	1311.84	0	0	122932
					Acidified-3	4.05774			1.13558e+07	69186.7	4691.19	0	0	165788
	Fig. 3c	Stations	Treatments	Biological replicates	ppnKTen/ rnpBTen	ppnKTen/ rnpBTen average	ppnKTen/ rnpBTen std dev (±)		Fig. 3d	Stations	Treatments	Biological replicates	ppnKTery/ rnpBTery	ppnKTery/ rnpBTery average	ppnKTery/ rnpBTery std dev (±)
		TM-3	Ambient	A	0.322572	0.273812	0.0459691			TM-4	Ambient	A	0.366562	0.483919	0.101839
				B	0.267599							B	0.536142
				C	0.231266							C	0.549054
			Acidified	A	0.151516	0.142264	0.0512702				Acidified	A	0.364514	0.407376	0.0606152
				B	0.188279							B	no sample
				C	0.0869984							C	0.450237
		TM-4	Ambient	A	0.392494	0.347069	0.0642399			TM-5	Ambient	A	0.276596	0.264334	0.134352
				B	0.301645							B	0.124272
				C	no sample							C	0.392134
			Acidified	A	0.116113	0.189967	0.123627				Acidified	A	0.277549	0.231706	0.0467672
				B	0.33269							B	0.184066
				C	0.121098							C	0.233502
		TM-5	Ambient	A	0.0381492	0.0613369	0.0223341			OA-3	Ambient	A	0.465825	0.529245	0.0896886
				B	0.0827063							B	no sample
				C	0.0631551							C	0.592664
			Acidified	A	0.0239415	0.0267695	0.00539036				Acidified	A	0.320438	0.249717	0.0621213
				B	0.0233817							B	0.224749
				C	0.0329854							C	0.203965
		OA-3	Ambient	A	0.393154	0.487871	0.133949			OA-4	Ambient	A	0.587401	0.366994	0.194706
				B	no sample							B	0.218372
				C	0.582587							C	0.295208
			Acidified	A	0.413151	0.313436	0.0918647				Acidified	A	0.114487	0.179699	0.056537
				B	0.232246							B	0.209669
				C	0.29491							C	0.214941
		OA-4	Ambient	A	0.279241	0.343731	0.095135			OA-5	Ambient	A	0.0306146	0.0522602	0.0203828
				B	0.298959							B	0.0550792
				C	0.452992							C	0.0710868
			Acidified	A	0.284182	0.245482	0.0400017				Acidified	A	0.0475336	0.105492	0.0515883
				B	0.204295							B	0.122555
				C	0.247968							C	0.146387
		OA-5	Ambient	A	0.039584	0.0378828	0.00168054
				B	0.0378409
				C	0.0362237
			Acidified	A	0.0238568	0.0309853	0.00656322
				B	0.0323214
				C	0.0367776

## Sheet: Table S1
	Supplementary Table 1. Carbonate chemistry of the P-limited chemostat culture experiments.
	Parameters	Ambient-A	Ambient-B	Ambient-C	Ambient average	Ambient std dev (±)	Acidified-A	Acidified-B	Acidified-C	Acidified average	Acidified std dev (±)
	pHT	8.00566	8.0149	8.01394	8.0115	0.00508141	7.8073	7.81691	7.8144	7.81287	0.00498838
	DIC (µmol kg-1)	1952.27	1959.63	1958.72	1956.87	4.01247	2072.88	2076.91	2073.71	2074.5	2.12798
	Alkalinity (µmol kg-1)	2225.34	2239.03	2237.44	2233.94	7.48965	2249.28	2258.07	2253.5	2253.62	4.39621
	pCO2 (µatm)	435.495	427.064	427.901	430.153	4.64488	755.28	739.246	742.628	745.718	8.45183

## Sheet: Table S2
	Supplementary Table 2. POC:POP and PON:POP ratios, C and N2 fixation rates, cell length and width, and P content in lipid, DNA and RNA of P-limited T. erythraeum under ambient and acidified conditions.
	Parameters	Ambient-A	Ambient-B	Ambient-C	Ambient average	Ambient std dev (±)	Acidified-A	Acidified-B	Acidified-C	Acidified average	Acidified std dev (±)
	POC:POP (mol:mol)	333.282	334.32	327.445	331.682	3.70605	191.626	217.111	196.473	201.737	13.5332
	PON:POP (mol:mol)	50.6302	46.4921	47.532	48.2181	2.15272	30.8983	30.3926	31.4742	30.9217	0.54118
	C fixation rate (mol C mol P-1 h-1)	6.38406	5.69835	5.56934	5.88392	0.437913	3.89537	3.14624	4.27812	3.77324	0.575739
	C fixation rate (mmol C mol C-1 h-1)	19.1552	17.0446	17.0085	17.7361	1.22908	20.3279	14.4914	21.7746	18.8646	3.85579
	N2 fixation rate (mol N mol P-1 h-1)	0.341419	0.292664	0.30773	0.313938	0.0249629	0.185695	0.134182	0.189597	0.169825	0.0309292
	N2 fixation rate (mmol N mol C-1 h-1)	1.02442	0.875403	0.939793	0.946537	0.08	0.969049	0.618034	0.965003	0.850695	0.201501
	N2 fixation rate (mmol N mol N-1 h-1)	6.74338	6.29493	6.47417	6.50416	0.08	6.00988	4.41497	6.02391	5.48292	0.9249
	Lipid (fmol P cell-1)	1.86847	1.7468	1.62137	1.74555	0.123555	1.11736	1.22987	1.46649	1.27124	0.178204
	RNA (fmol P cell-1)	1.27987	1.64441	1.43527	1.45318	0.182929	1.44443	1.50361	0.932164	1.2934	0.314238
	Treatments	Cell length (μm)	Cell length average	Cell length std dev (±)	Cell width (μm)	Cell width average	Cell width std dev (±)	Treatment	Cell length (μm)	Cell length average	Cell length std dev (±)	Cell width (μm)	Cell width average	Cell width std dev (±)
	Ambient	6.66082	6.59055	0.723851	7.17071	7.11315	0.436866	Acidified	5.61695	5.66745	0.499971	6.46836	6.40225	0.497757
	Ambient	7.17447			7.434			Acidified	4.86771			7.179
	Ambient	5.79545			6.923			Acidified	5.0977			7.557
	Ambient	6.81594			7.71			Acidified	5.48398			6.577
	Ambient	5.61893			7.375			Acidified	5.61325			6.818
	Ambient	6.50662			6.832			Acidified	6.85552			6.832
	Ambient	6.26548			7.562			Acidified	5.04587			6.832
	Ambient	5.50418			6.809			Acidified	6.42923			6.832
	Ambient	7.43095			6.321			Acidified	6.49761			6.41
	Ambient	7.43145			7.364			Acidified	5.56063			6.086
	Ambient	7.51034			6.625			Acidified	5.6875			6.318
	Ambient	6.11984			7.015			Acidified	5.02331			7.207
	Ambient	7.78237			7.037			Acidified	5.00823			6.74
	Ambient	4.29918			6.975			Acidified	5.74043			6.125
	Ambient	6.27909			7.168			Acidified	6.56245			6.258
	Ambient	6.75523			7.741			Acidified	5.838			6.902
	Ambient	7.02957			7.168			Acidified	5.69367			7.037
	Ambient	6.48559			7.171			Acidified	6.17373			6.796
	Ambient	6.71028			6.765			Acidified	5.07645			6.486
	Ambient	6.14667			6.64			Acidified	6.266			6.796
	Ambient	6.57936			6.258			Acidified	5.59323			7.013
	Ambient	6.01064			7.71			Acidified	5.60482			6.315
	Ambient	7.90633			7.672			Acidified	5.4106			5.849
	Ambient	8.05938			7.304			Acidified	4.88562			6.159
	Ambient	5.44363			6.928			Acidified	5.28644			6.342
	Ambient	7.86505			7.613			Acidified	5.19314			6.332
	Ambient	7.36357			7.467			Acidified	5.43034			6.556
	Ambient	7.9789			7.467			Acidified	5.96907			5.995
	Ambient	5.68082			7.613			Acidified	5.77			6.74
	Ambient	6.56693			7.455			Acidified	6.21794			6.054
	Ambient	6.51141			7.613			Acidified	5.45713			6.186
	Ambient	7.9479			7.287			Acidified	5.47918			6.592
	Ambient	6.65256			7.316			Acidified	6.4914			5.37
	Ambient	6.02948			7.506			Acidified	5.83077			5.925
	Ambient	5.62114			7.413			Acidified	6.24576			7.133
	Ambient	5.60433			7.613			Acidified	4.36552			6.232
	Ambient	7.36379			7.298			Acidified	4.43364			5.396
	Ambient	6.56943			7.037			Acidified	6.2703			6.763
	Ambient	6.8173			7.037			Acidified	5.34412			5.762
	Ambient	7.06264			7.167			Acidified	5.79864			7.265
	Ambient	6.69373			7.653			Acidified	5.82759			7.366
	Ambient	6.01045			6.742			Acidified	4.78089			6.95
	Ambient	6.13259			6.481			Acidified	5.29012			7.165
	Ambient	6.75293			6.373			Acidified	6.09125			6.923
	Ambient	8.28406			6.64			Acidified	5.41645			7.298
	Ambient	6.68289			6.622			Acidified	5.33213			5.981
	Ambient	6.545			7.225			Acidified	6.63293			6.054
	Ambient	6.66082			7.467			Acidified	5.52717			6.577
	Ambient	6.5258			7.116			Acidified	5.38723			5.719
	Ambient	6.25471			7.637			Acidified	5.34566			6.389
	Ambient	6.38677			7.13792			Acidified	5.81546			5.95
	Ambient	6.95159			6.162			Acidified	6.1118			5.676
	Ambient	6.85303			6.773			Acidified	5.6298			6.182
	Ambient	7.96033			6.716			Acidified	5.78267			5.625
	Ambient	6.95423			7.28			Acidified	5.31271			6.157
	Ambient	6.71129			6.157			Acidified	5.63819			5.625
	Ambient	5.59418			6.43			Acidified	5.31074			6.43
	Ambient	5.23259			6.492			Acidified	4.99537			6.716
	Ambient	6.13535			6.162			Acidified	5.02049			7.283
	Ambient	7.18923			5.102			Acidified	5.58613			6.724
	Ambient	6.24092			7.074			Acidified	5.17773			6.74
	Ambient	7.13402			7.517			Acidified	5.39543			5.983
	Ambient	7.52641			6.74			Acidified	5.05815			5.95
	Ambient	5.48309			6.78			Acidified	5.78033			7.116
	Ambient	6.50987			6.58			Acidified	5.95816			6.765
	Ambient	6.50892			7.124			Acidified	5.5533			7.05
	Ambient	6.93042			7.928			Acidified	6.08508			7.591
	Ambient	5.99739			7.741			Acidified	6.2801			7.05
	Ambient	6.60282			7.326			Acidified	5.94829			6.64
	Ambient	6.3379			7.576			Acidified	6.97405			6.353
	Ambient	7.528			6.928			Acidified	6.01795			6.664
	Ambient	6.71978			7.047			Acidified	6.796			6.451
	Ambient	6.71181			7.047			Acidified	5.75194			6.809
	Ambient	5.84348			7.074			Acidified	6.02774			6.413
	Ambient	5.991			7.159			Acidified	6.25663			5.846
	Ambient	6.44341			6.773			Acidified	6.42224			6.403
	Ambient	5.8729			7.328			Acidified	5.40079			7.517
	Ambient	5.75833			6.413			Acidified	6.66118			6.263
	Ambient	6.22455			6.721			Acidified	6.09898			6.348
	Ambient	6.83551			7.587			Acidified	6.56088			7.167
	Ambient	6.75496			7.946			Acidified	6.21983			6.621
	Ambient	7.18576			7.884			Acidified	6.50869			5.765
	Ambient	6.08414			7.012			Acidified	5.704			6.796
	Ambient	6.25403			7.575			Acidified	5.42619			6.869
	Ambient	7.50514			6.5			Acidified	5.10223			5.95
	Ambient	7.16467			7.265			Acidified	4.91195			6.772
	Ambient	6.11228			7.469			Acidified	6.19876			6.728
	Ambient	5.32248			7.641			Acidified	5.9852			5.945
	Ambient	7.5791			6.922			Acidified	4.83967			6.869
	Ambient	6.60341			7.037			Acidified	5.72172			7.015
	Ambient	7.24229			7.436			Acidified	5.472			6.116
	Ambient	5.3775			7.506			Acidified	5.68053			5.75
	Ambient	6.5258			7.564			Acidified	5.50102			5.541
	Ambient	6.62626			8.297			Acidified	5.74753			5.4
	Ambient	6.51012			7.15			Acidified	5.74906			5.541
	Ambient	7.20197			7.506			Acidified	5.59545			5.719
	Ambient	5.994			7.653			Acidified	6.87483			7.027
	Ambient	7.2666			6.785			Acidified	5.99244			6.965
	Ambient	7.00597			6.82			Acidified	6.13459			7.116
	Ambient	6.70018			7.467			Acidified	5.08059			7.28
	Ambient	5.8765			6.382			Acidified	6.2714			5.377
	Ambient	5.73175			6.61			Acidified	5.53197			6.182
	Ambient	6.37907			7.71			Acidified	5.21803			6.004
	Ambient	6.59169			7.005			Acidified	5.40292			6.321
	Ambient	6.208			7.525			Acidified	5.8093			6.382
	Ambient	8.36233			8.014			Acidified	5.20974			6.157
	Ambient	6.7842			7.288			Acidified	5.20316			6.013
	Ambient	5.73393			6.742			Acidified	5.97796			6.218
	Ambient	6.9239			6.832			Acidified	6.01876			6.46836
	Ambient	6.34167			7.382			Acidified	5.60652			7.179
	Ambient	6.68016			7.302			Acidified	5.39666			7.557
	Ambient	6.45576			7.613			Acidified	5.46153			6.577
	Ambient	8.02973			7.564			Acidified	4.892			6.818
	Ambient	6.64312			7.53			Acidified	5.40714			6.832
	Ambient	5.93652			5.95			Acidified	4.95567			6.832
	Ambient	7.46585			8.046			Acidified	6.04858			6.832
	Ambient	6.75541			7.364			Acidified	6.55948			6.41
	Ambient	6.53504			6.928			Acidified	6.56803			6.086
	Ambient	6.75157			6.978			Acidified	5.34004			6.318
	Ambient	6.98818			6.451			Acidified	5.44975			7.207
	Ambient	6.07797			7.721			Acidified	6.14764			6.74
	Ambient	7.34761			6.745			Acidified	4.96044			6.125
	Ambient	7.23197			7.653			Acidified	6.18772			6.258
	Ambient	5.34833			7.517			Acidified	6.84817			6.902
	Ambient	7.39549			7.815			Acidified	5.32887			7.037
	Ambient	6.89684			7.572			Acidified	4.82318			6.796
	Ambient	6.08893			7.298			Acidified	6.4815			6.486
	Ambient	7.29158			6.78			Acidified	5.69565			6.796
	Ambient	6.89697			6.818			Acidified	5.77547			7.013
	Ambient	6.29819			7.476			Acidified	6.26492			6.315
	Ambient	6.54957			7.302			Acidified	5.47854			5.849
	Ambient	5.90785			7.276			Acidified	5.87603			6.159
	Ambient	6.12353			7.081			Acidified	5.08761			6.342
	Ambient	5.87322			7.116			Acidified	5.34856			6.332
	Ambient	6.21368			6.897			Acidified	5.47924			6.556
	Ambient	5.95675			7.35			Acidified	6.47586			5.995
	Ambient	6.88075			7.135			Acidified	5.6544			6.74
	Ambient	7.32315			6.87			Acidified	4.40229			6.054
	Ambient	6.52046			7.401			Acidified	5.90402			6.186
	Ambient	6.87423			7.525			Acidified	5.20535			6.592
	Ambient	5.6946			7.05			Acidified	5.02909			5.37
	Ambient	6.52405			6.765			Acidified	5.68503			5.925
	Ambient	5.4525			7.13693			Acidified	5.84978			7.133
	Ambient	7.16423			7.768			Acidified	6.3939			6.232
	Ambient	5.91831			7.137			Acidified	5.62645			5.396
	Ambient	5.91133			6.818			Acidified	5.3315			6.763
	Ambient	7.08145			6.664			Acidified	5.33973			5.762
	Ambient	6.7454			6.82			Acidified	5.37777			7.265
	Ambient	7.48985			6.659			Acidified	6.19498			7.366
	Ambient	5.7595			6.63			Acidified	5.04827			6.95
	Ambient	7.19519			7.089			Acidified	6.02876			7.165
	Ambient	4.43167			7.613			Acidified	5.81182			6.923
	Ambient	8.08239			7.562			Acidified	5.31513			7.298
	Ambient	8.5202			7.776			Acidified	5.51028			5.981
	Ambient	5.61481			7.027			Acidified	5.403			6.054
	Ambient	7.64259			6.721			Acidified	4.99851			6.577
	Ambient	6.53483			6.659			Acidified	6.04886			5.719
	Ambient	6.97214			7.135			Acidified	5.74976			6.389
	Ambient	5.672			7.509			Acidified	5.80558			5.95
	Ambient	6.64017			6.527			Acidified	4.99591			5.676
	Ambient	6.25136			7.298			Acidified	5.98052			6.182
	Ambient	6.91748			7.229			Acidified	5.75297			5.625
	Ambient	6.70861			7.065			Acidified	5.48517			6.157
	Ambient	6.11558			7.741			Acidified	5.57222			5.625
	Ambient	6.77565			7.53			Acidified	5.43245			6.43
	Ambient	6.04194			8.093			Acidified	6.01442			6.716
	Ambient	8.19065			7.764			Acidified	6.46363			7.283
	Ambient	7.21233			6.556			Acidified	5.71885			6.724
	Ambient	5.91909			7.124			Acidified	5.37218			6.74
	Ambient	6.83482			6.332			Acidified	5.52636			5.983
	Ambient	6.5545			6.033			Acidified	5.92772			5.95
	Ambient	5.93595			6.486			Acidified	5.00041			7.116
	Ambient	5.61135			7.53			Acidified	5.86719			6.765
	Ambient	5.64421			6.928			Acidified	5.62708			7.05
	Ambient	6.48313			6.389			Acidified	5.71703			7.591
	Ambient	6.52229			6.707			Acidified	5.78338			7.05
	Ambient	6.13711			7.15			Acidified	5.49232			6.64
	Ambient	6.60857			7.167			Acidified	6.35698			6.353
	Ambient	5.90869			7.624			Acidified	5.29106			6.664
	Ambient	6.2805			7.265			Acidified	5.77985			6.451
	Ambient	7.79662			7.469			Acidified	6.1301			6.809
	Ambient	7.42878			6.503			Acidified	5.45204			6.413
	Ambient	5.43739			7.321			Acidified	5.36555			5.846
	Ambient	7.35652			7.283			Acidified	5.35659			6.403
	Ambient	5.45543			7.034			Acidified	4.94257			7.517
	Ambient	7.16444			6.765			Acidified	4.697			6.263
	Ambient	7.18631			7.304			Acidified	5.35062			6.348
	Ambient	6.45945			7.476			Acidified	6.32178			7.167
	Ambient	6.09571			6.95			Acidified	5.33968			6.621
	Ambient	7.41178			7.373			Acidified	6.10232			5.765
	Ambient	7.81505			7.413			Acidified	6.08586			6.796
	Ambient	6.48236			7.467			Acidified	4.96281			6.869
	Ambient	7.60669			7.179			Acidified	5.2233			5.95
	Ambient	7.76827			7.469			Acidified	5.39941			6.772
	Ambient	5.74478			7.373			Acidified	5.3468			6.728
	Ambient	6.72221			6.182			Acidified	5.9507			5.945
	Ambient	5.51414			6.592			Acidified	5.42078			6.869
	Ambient	6.20892			7.405			Acidified	5.02119			7.015
	Ambient	7.43214			6.621			Acidified	6.35467			6.116
	Ambient	6.81424			6.897			Acidified	5.53711			5.75
	Ambient	7.18605			6.844			Acidified	5.29834			5.541
	Ambient	6.80897			7.225			Acidified	5.74037			5.4
	Ambient	6.9685			6.95			Acidified	5.8665			5.541
	Ambient	6.80789			7.923			Acidified	5.85418			5.719
	Ambient	6.07866			8.093			Acidified	5.71316			7.027
	Ambient	6.02313			8.533			Acidified	5.8819			6.965
	Ambient	6.25228			7.225			Acidified	6.38028			7.116
	Ambient	5.435			7.005			Acidified	5.94078			7.28
	Ambient	6.18667			7.298			Acidified	5.935			5.377
	Ambient	6.34397			7.721			Acidified	5.70442			6.182
	Ambient	6.61284			7.184			Acidified	5.06615			6.004
	Ambient	5.88509			6.373			Acidified	5.61848			6.321
	Ambient	6.88505			7.467			Acidified	4.9875			6.382
	Ambient	6.34389			7.769			Acidified	6.23067			6.157
	Ambient				7.849			Acidified	5.31673			6.013
	Ambient				7.221			Acidified	5.40029			6.218
	Ambient				7.298			Acidified	5.74113			6.34818
	Ambient				6.537			Acidified	5.87048			6.036
	Ambient				7.124			Acidified	6.22957			6.664
	Ambient				6.772			Acidified	5.53997			5.94
	Ambient				6.486			Acidified				7.013
	Ambient				7.321			Acidified				6.036
	Ambient				7.945			Acidified				6.763
	Ambient				7.784			Acidified				6.215
	Ambient				7.276			Acidified				5.369
	Ambient				7.69			Acidified				6.215
	Ambient				6.763			Acidified				5.512
	Ambient				7.162			Acidified				5.707
	Ambient				7.013			Acidified				6.102
	Ambient				7.624			Acidified				5.981
	Ambient				7.047			Acidified				6.621
	Ambient				7.401			Acidified				6.258
	Ambient				6.832			Acidified				6.922
	Ambient				7.013			Acidified				6.592
	Ambient				6.664			Acidified				7.375
	Ambient				7.375			Acidified				6.537
	Ambient				6.844			Acidified				6.99
	Ambient				6.682			Acidified				6.556
	Ambient				6.867			Acidified				5.75
	Ambient				7.613			Acidified				6.033
	Ambient				6.564			Acidified				4.906
	Ambient				6.551			Acidified				5.854
	Ambient				7.18			Acidified				5.603
	Ambient				6.988			Acidified				5.769
	Ambient				6.975			Acidified				5.972
	Ambient				6.832			Acidified				5.963
	Ambient				7.08169			Acidified				6.182
	Ambient				7.018			Acidified				6.054
	Ambient				6.952			Acidified				6.818
	Ambient				6.742			Acidified				5.849
	Ambient				6.15			Acidified				5.981
	Ambient				7.836			Acidified				6.125
	Ambient				7.276			Acidified				6.85
	Ambient				7.321			Acidified				5.843
	Ambient				7.63			Acidified				6.175
	Ambient				7.089			Acidified				5.685
	Ambient				7.133			Acidified				5.862
	Ambient				7.328			Acidified				6.086
	Ambient				6.721			Acidified				5.873
	Ambient				7.032			Acidified				6.716
	Ambient				7.116			Acidified				6.475
	Ambient				7.587			Acidified				5.934
	Ambient				7.36			Acidified				6.41
	Ambient				7.321			Acidified				6.721
	Ambient				6.765			Acidified				6.468
	Ambient				7.568			Acidified				6.716
	Ambient				7.225			Acidified				6.472
	Ambient				7.603			Acidified				6.988
	Ambient				6.749			Acidified				6.74
	Ambient				7.165			Acidified				6.769
	Ambient				7.405			Acidified				6.818
	Ambient				7.013			Acidified				6.21
	Ambient				7.276			Acidified				6.42
	Ambient				6.435			Acidified				5.75
	Ambient				6.763			Acidified				5.834
	Ambient				6.923			Acidified				5.945
	Ambient				6.551			Acidified				6.15
	Ambient				6.952			Acidified				6.187
	Ambient				6.682			Acidified				6.116
	Ambient				6.307			Acidified				6.348
	Ambient				6.719			Acidified				6.556
	Ambient				7.415			Acidified				6.772
	Ambient				6.972			Acidified				5.719
	Ambient				7.225			Acidified				7.091
	Ambient				7.709			Acidified				6.728
	Ambient				8.311			Acidified				5.585
	Ambient				7.375			Acidified				6.139
	Ambient				7.71			Acidified				5.597
	Ambient				7.165			Acidified				6.196
	Ambient				7.404			Acidified				6.232
	Ambient				7.415			Acidified				6.382
	Ambient				7.159			Acidified				6.451
	Ambient				6.563			Acidified				6.318
	Ambient				7.624			Acidified				6.664
	Ambient				6.648			Acidified				6.97
	Ambient				7.331			Acidified				6.315
	Ambient				6.716			Acidified				6.315
	Ambient				6.988			Acidified				6.263
	Ambient				6.765			Acidified				6.139
	Ambient				7.528			Acidified				6.139
	Ambient				7.276			Acidified				6.58
	Ambient				7.546			Acidified				7.015
	Ambient				7.587			Acidified				6.43
	Ambient				7.05			Acidified				6.413
	Ambient				7.276			Acidified				6.468
	Ambient				6.742			Acidified				6.503
	Ambient				7.347			Acidified				5.606
	Ambient				7.137			Acidified				6.079
	Ambient				6.78			Acidified				5.112
	Ambient				7.133			Acidified				5.708
	Ambient				6.781			Acidified				5.901
	Ambient				6.978			Acidified				6.028
	Ambient				6.711			Acidified				7.364
	Ambient				6.78			Acidified				6.527
	Ambient				6.955			Acidified				7.265
	Ambient				7.05			Acidified				7.168
	Ambient				6.988			Acidified				6.382
	Ambient				7.051			Acidified				6.63
	Ambient				7.027			Acidified				6.315
	Ambient				7.276			Acidified				6.431
	Ambient				6.988			Acidified				7.469
	Ambient				6.988			Acidified				7.167
	Ambient				6.773			Acidified				6.728
	Ambient				6.95			Acidified				6.556
	Ambient				6.95			Acidified				5.599
	Ambient				6.63			Acidified				6.232
	Ambient				6.74			Acidified				6.87
	Ambient				6.511			Acidified				6.537
	Ambient				6.745			Acidified				7.605
	Ambient				7.298			Acidified				6.511
	Ambient				7.07753			Acidified				6.769
	Ambient				7.434			Acidified				6.975
	Ambient				6.923			Acidified				6.74
	Ambient				7.71			Acidified				7.019
	Ambient				7.375			Acidified				6.564
	Ambient				6.832			Acidified				6.773
	Ambient				7.562			Acidified				6.35045
	Ambient				6.809			Acidified				6.492
	Ambient				6.321			Acidified				6.526
	Ambient				7.364			Acidified				6.724
	Ambient				6.625			Acidified				5.597
	Ambient				7.015			Acidified				6.43
	Ambient				7.037			Acidified				5.798
	Ambient				6.975			Acidified				5.843
	Ambient				7.168			Acidified				5.843
	Ambient				7.741			Acidified				5.843
	Ambient				7.168			Acidified				5.92
	Ambient				7.171			Acidified				6.142
	Ambient				6.765			Acidified				5.843
	Ambient				6.64			Acidified				5.597
	Ambient				6.258			Acidified				5.71
	Ambient				7.71			Acidified				5.618
	Ambient				7.672			Acidified				5.674
	Ambient				7.304			Acidified				6.133
	Ambient				6.928			Acidified				5.451
	Ambient				7.613			Acidified				5.708
	Ambient				7.467			Acidified				6.503
	Ambient				7.467			Acidified				6.564
	Ambient				7.613			Acidified				6.923
	Ambient				7.455			Acidified				6.47
	Ambient				7.613			Acidified				6.55
	Ambient				7.287			Acidified				7.12
	Ambient				7.316			Acidified				6.763
	Ambient				7.506			Acidified				6.125
	Ambient				7.413			Acidified				6.028
	Ambient				7.613			Acidified				6.537
	Ambient				7.298			Acidified				6.47
	Ambient				7.037			Acidified				5.979
	Ambient				7.037			Acidified				6.451
	Ambient				7.167			Acidified				6.382
	Ambient				7.653			Acidified				6.556
	Ambient				6.742			Acidified				6.577
	Ambient				6.481			Acidified				6.74
	Ambient				6.373			Acidified				6.74
	Ambient				6.64			Acidified				5.851
	Ambient				6.622			Acidified				6.43
	Ambient				7.225			Acidified				6.87
	Ambient				7.467			Acidified				6.468
	Ambient				7.116			Acidified				6.472
	Ambient				7.637			Acidified				6.74
	Ambient				6.564			Acidified				6.451
	Ambient				7.018			Acidified				6.079
	Ambient				6.952			Acidified				6.809
	Ambient				6.742			Acidified				6.43
	Ambient				6.15			Acidified				6.74
	Ambient				7.836			Acidified				6.74
	Ambient				7.276			Acidified				6.786
	Ambient				7.321			Acidified				6.988
	Ambient				7.63			Acidified				6.492
	Ambient				7.089			Acidified				6.63
	Ambient				7.133			Acidified				6.348
	Ambient				7.328			Acidified				6.389
	Ambient				6.721			Acidified				6.728
	Ambient				7.032			Acidified				6.772
	Ambient				7.116			Acidified				6.74
	Ambient				7.587			Acidified				6.125
	Ambient				7.36			Acidified				6.125
	Ambient				7.321			Acidified				6.41
	Ambient				6.765			Acidified				6.028
	Ambient				7.568			Acidified				6.537
	Ambient				7.225			Acidified				6.492
	Ambient				7.603			Acidified				6.563
	Ambient				6.749			Acidified				5.368
	Ambient				7.165			Acidified				5.541
	Ambient				7.405			Acidified				6.139
	Ambient				7.013			Acidified				6.749
	Ambient				7.276			Acidified				7.139
	Ambient				6.435			Acidified				6.282
	Ambient				6.763			Acidified				6.551
	Ambient				6.923			Acidified				6.527
	Ambient				6.318			Acidified				6.481
	Ambient				6.551			Acidified				6.486
	Ambient				6.952			Acidified				6.511
	Ambient				6.682			Acidified				6.139
	Ambient				6.307			Acidified				6.769
	Ambient				6.719			Acidified				6.577
	Ambient				7.415			Acidified				6.63
	Ambient				6.972			Acidified				6.796
	Ambient				7.225			Acidified				6.451
	Ambient				7.709			Acidified				5.952
	Ambient				8.311			Acidified				5.981
	Ambient				7.375			Acidified				6.125
	Ambient				7.71			Acidified				5.37
	Ambient				7.165			Acidified				5.578
	Ambient				7.404			Acidified				5.887
	Ambient				7.415			Acidified				6.258
	Ambient				7.159			Acidified				5.493
	Ambient				6.563			Acidified				5.71
	Ambient				7.624			Acidified				5.597
	Ambient				6.648			Acidified				6.382
	Ambient				7.331			Acidified				6.731
	Ambient				6.716			Acidified				6.63
	Ambient				6.988			Acidified				6.692
	Ambient				6.765			Acidified				7.12
	Ambient				7.528			Acidified				7.685
	Ambient				7.276			Acidified				7.401
	Ambient				7.546			Acidified				6.133
	Ambient				7.587			Acidified				6.692
	Ambient				7.05			Acidified				6.373
	Ambient				7.276			Acidified				6.133
	Ambient				6.742			Acidified				6.219
	Ambient				7.347			Acidified				6.472
	Ambient				7.137			Acidified				5.916
	Ambient				6.78			Acidified				6.413
	Ambient				7.133			Acidified				6.182
	Ambient				6.781			Acidified				5.664
	Ambient				6.978			Acidified				5.789
	Ambient				6.263			Acidified				6.187
	Ambient				6.232			Acidified				6.577
	Ambient				6.711			Acidified				5.991
	Ambient				6.78			Acidified				6.475
	Ambient				6.955			Acidified				6.21
	Ambient				7.05			Acidified				6.405
	Ambient				6.988			Acidified				6.716
	Ambient				7.051			Acidified				6.21
	Ambient				7.027			Acidified				6.97
	Ambient				7.276			Acidified				6.43
	Ambient				6.988			Acidified				6.988
	Ambient				6.988			Acidified				6.724
	Ambient				6.773			Acidified				6.716
	Ambient				6.468			Acidified				6.155
	Ambient				6.95			Acidified				6.707
	Ambient				6.95			Acidified				6.64
	Ambient				6.63			Acidified				5.934
	Ambient				6.382			Acidified				6.218
	Ambient				6.74			Acidified				5.849
	Ambient				6.511			Acidified				6.054
	Ambient				6.745			Acidified				6.26
	Ambient				6.405			Acidified				6.318
	Ambient				7.298			Acidified				6.894
								Acidified				6.125
								Acidified				6.692
								Acidified				7.265
								Acidified				6.486
								Acidified				6.511
								Acidified				7.298
								Acidified				5.597
								Acidified				6.157
								Acidified				6.165
								Acidified				5.873
								Acidified				6.40092
								Acidified				7.179
								Acidified				7.557
								Acidified				6.577
								Acidified				6.818
								Acidified				6.832
								Acidified				6.832
								Acidified				6.832
								Acidified				6.41
								Acidified				6.086
								Acidified				6.318
								Acidified				7.207
								Acidified				6.74
								Acidified				6.125
								Acidified				6.258
								Acidified				6.902
								Acidified				7.037
								Acidified				6.796
								Acidified				6.486
								Acidified				6.796
								Acidified				7.013
								Acidified				6.315
								Acidified				5.849
								Acidified				6.159
								Acidified				6.342
								Acidified				6.332
								Acidified				6.556
								Acidified				5.995
								Acidified				6.74
								Acidified				6.054
								Acidified				6.186
								Acidified				6.592
								Acidified				5.37
								Acidified				5.925
								Acidified				7.133
								Acidified				6.232
								Acidified				5.396
								Acidified				6.763
								Acidified				5.762
								Acidified				7.265
								Acidified				7.366
								Acidified				6.95
								Acidified				7.165
								Acidified				6.923
								Acidified				7.298
								Acidified				5.981
								Acidified				6.054
								Acidified				6.577
								Acidified				5.719
								Acidified				6.389
								Acidified				5.95
								Acidified				5.676
								Acidified				6.182
								Acidified				5.625
								Acidified				6.157
								Acidified				5.625
								Acidified				6.43
								Acidified				6.716
								Acidified				7.283
								Acidified				6.724
								Acidified				6.74
								Acidified				5.983
								Acidified				5.95
								Acidified				7.116
								Acidified				6.765
								Acidified				7.05
								Acidified				7.591
								Acidified				7.05
								Acidified				6.64
								Acidified				6.353
								Acidified				6.664
								Acidified				6.451
								Acidified				6.809
								Acidified				6.413
								Acidified				5.846
								Acidified				6.403
								Acidified				7.517
								Acidified				6.263
								Acidified				6.348
								Acidified				7.167
								Acidified				6.621
								Acidified				5.765
								Acidified				6.796
								Acidified				6.869
								Acidified				5.95
								Acidified				6.772
								Acidified				6.728
								Acidified				5.945
								Acidified				6.869
								Acidified				7.015
								Acidified				6.116
								Acidified				5.75
								Acidified				5.541
								Acidified				5.4
								Acidified				5.541
								Acidified				5.719
								Acidified				7.027
								Acidified				6.965
								Acidified				7.116
								Acidified				7.28
								Acidified				5.377
								Acidified				6.182
								Acidified				6.004
								Acidified				6.321
								Acidified				6.382
								Acidified				6.157
								Acidified				6.013
								Acidified				6.218
								Acidified				6.492
								Acidified				6.526
								Acidified				6.724
								Acidified				5.597
								Acidified				6.43
								Acidified				5.798
								Acidified				5.843
								Acidified				5.843
								Acidified				5.843
								Acidified				5.92
								Acidified				6.142
								Acidified				5.843
								Acidified				5.597
								Acidified				5.71
								Acidified				5.618
								Acidified				5.674
								Acidified				6.133
								Acidified				5.451
								Acidified				5.708
								Acidified				6.503
								Acidified				6.564
								Acidified				6.923
								Acidified				6.47
								Acidified				6.55
								Acidified				7.12
								Acidified				6.763
								Acidified				6.125
								Acidified				6.028
								Acidified				6.537
								Acidified				6.47
								Acidified				5.979
								Acidified				6.451
								Acidified				6.382
								Acidified				6.556
								Acidified				6.577
								Acidified				6.74
								Acidified				6.74
								Acidified				5.851
								Acidified				6.43
								Acidified				6.87
								Acidified				6.468
								Acidified				6.472
								Acidified				6.74
								Acidified				6.451
								Acidified				6.079
								Acidified				6.809
								Acidified				6.43
								Acidified				6.74
								Acidified				6.74
								Acidified				6.786
								Acidified				6.988
								Acidified				6.492
								Acidified				6.63
								Acidified				6.348
								Acidified				6.389
								Acidified				6.728
								Acidified				6.772
								Acidified				6.74
								Acidified				6.125
								Acidified				6.125
								Acidified				6.41
								Acidified				6.028
								Acidified				6.537
								Acidified				6.492
								Acidified				6.563
								Acidified				5.368
								Acidified				5.541
								Acidified				6.139
								Acidified				6.749
								Acidified				7.139
								Acidified				6.282
								Acidified				6.551
								Acidified				6.527
								Acidified				6.481
								Acidified				6.486
								Acidified				6.511
								Acidified				6.139
								Acidified				6.769
								Acidified				6.577
								Acidified				6.63
								Acidified				6.796
								Acidified				6.451
								Acidified				5.952
								Acidified				5.981
								Acidified				6.125
								Acidified				5.37
								Acidified				5.578
								Acidified				5.887
								Acidified				6.258
								Acidified				5.493
								Acidified				5.71
								Acidified				5.597
								Acidified				6.382
								Acidified				6.731
								Acidified				6.63
								Acidified				6.692
								Acidified				7.12
								Acidified				7.685
								Acidified				7.401
								Acidified				6.133
								Acidified				6.692
								Acidified				6.373
								Acidified				6.133
								Acidified				6.219
								Acidified				6.472
								Acidified				5.916
								Acidified				6.413
								Acidified				6.182
								Acidified				5.664
								Acidified				5.789
								Acidified				6.187
								Acidified				6.577
								Acidified				5.991
								Acidified				6.475
								Acidified				6.21
								Acidified				6.405
								Acidified				6.716
								Acidified				6.21
								Acidified				6.97
								Acidified				6.43
								Acidified				6.988
								Acidified				6.724
								Acidified				6.716
								Acidified				6.155
								Acidified				6.707
								Acidified				6.64
								Acidified				5.934
								Acidified				6.218
								Acidified				5.849
								Acidified				6.054
								Acidified				6.26
								Acidified				6.318
								Acidified				6.894
								Acidified				6.125
								Acidified				6.692
								Acidified				7.265
								Acidified				6.486
								Acidified				6.511
								Acidified				7.298
								Acidified				5.597
								Acidified				6.157
								Acidified				6.165
								Acidified				5.873

## Sheet: Table S6
	Supplementary Table 6. Carbonate chemistry of the incubation experiments conducted at 7 stations in the NSCS.
	Stations	Longitude (East)	Latitude (North)	Treatments	pHT	DIC (µmol kg-1)	Alkalinity (µmol kg-1)	pCO2 (µatm)	Chla (µg L-1)
	OA-2	116.25	20.798	Initial-1	-	-	-	-	-
				Initial-2	-	-	-	-	-
				Ambient-1	7.88434	2022.12	2260.46	559.151	0.177823
				Ambient-2	7.87002	2034.91	2274.26	562.685	0.174952
				Ambient-3	7.88319	2016.73	2254.64	557.66	0.215565
				Acidified-1	7.81205	2028.7	2211.44	733.359	0.174442
				Acidified-2	7.81205	2119.3	2307.4	766.108	0.190326
				Acidified-3	7.81205	2072.32	2257.65	749.127	0.150967
	OA-3	116.08	17.083	Ambient-1	7.94797	1947.74	2195.16	503.451	0.167443
				Ambient-2	7.94558	1966.83	2214.52	511.424	0.148828
				Ambient-3	7.97584	1962.29	2227.15	472.999	0.218757
				Acidified-1	7.83496	1951.19	2140.08	666.941	0.208982
				Acidified-2	7.87393	1958.75	2167.34	608.406	0.225166
				Acidified-3	7.87472	1961.68	2170.87	608.132	0.242889
	OA-4	115.4	16.525	Ambient-1	7.98004	1955.56	2222.3	466.432	0.136832
				Ambient-2	7.96175	1957.22	2213.36	488.753	0.111887
				Ambient-3	7.95968	1963.09	2218.55	492.771	0.114633
				Acidified-1	7.83428	1986.35	2177.14	680.091	0.0958522
				Acidified-2	7.82679	-	-	718.654	0.0837514
				Acidified-3	7.82115	1991.53	2176.36	704.105	0.0910958
	OA-5	115	17	Ambient-1	8.01997	1933.19	2228.4	406.635	-
				Ambient-2	8.02854	1937.26	2238.41	398.704	-
				Ambient-3	8.015	1942.65	2235.68	413.814	-
				Acidified-1	7.81191	1902.32	2081.98	671.651	-
				Acidified-2	7.80017	1910.9	2085.72	694.275	-
				Acidified-3	7.82146	1914.86	2099.73	660.476	-
	TM-3	116.25	20.798	Ambient-1	8.04347	1953.39	2259.59	396.805	0.228395
				Ambient-2	8.0394	1963.41	2268	402.993	0.239641
				Ambient-3	8.053	1945.61	2257.24	385.733	0.185447
				Acidified-1	7.85227	1981.36	2180.63	649.098	0.258007
				Acidified-2	7.85289	1971.29	2170.19	644.822	0.203487
				Acidified-3	7.84721	1968.58	2164.52	652.975	0.210907
	TM-4	116.503	19.502	Ambient-1	8.05641	1918.99	2193.3	448.813	0.0932757
				Ambient-2	8.0698	1943.75	2228.61	439.634	0.0909239
				Ambient-3	8.09951	1945.78	2249.65	408.419	0.0983963
				Acidified-1	7.85329	2059.8	2241.16	775.578	0.0721362
				Acidified-2	7.84063	2087.27	2265.6	804.636	0.0739238
				Acidified-3	7.84832	2090.63	2272.77	791.175	0.111526
				+Fe Ambient-1	8.08149	1948.76	2239.54	431.256	0.0824706
				+Fe Ambient-2	8.08533	1948.65	2242.77	425.493	0.0960221
				+Fe Ambient-3	8.07833	1943.42	2232.62	431.874	0.109654
				+Fe Acidified-1	7.87247	2089.76	2284.96	740.938	0.131451
				+Fe Acidified-2	7.84508	2091.13	2273.13	792.057	0.0894062
				+Fe Acidified-3	7.84218	2089.56	2270.1	796.999	0.0873036
				+P Ambient-1	8.07552	1944.64	2232.2	435.206	0.0850865
				+P Ambient-2	8.0656	1943.73	2225.08	445.941	0.0659997
				+P Ambient-3	8.08113	1933.7	2223.68	426.695	0.0949396
				+P Acidified-1	7.83151	2085.82	2259.82	821.857	0.183292
				+P Acidified-2	7.83929	2077.76	2254.93	803.538	0.085456
				+P Acidified-3	7.83063	2088.63	2263.04	821.872	0.103188
				+Fe+P Ambient-1	8.06973	1936.95	2221.1	438.172	0.101789
				+Fe+P Ambient-2	8.06379	1935.61	2215.98	444.431	0.10795
				+Fe+P Ambient-3	8.05362	1935.23	2210.29	454.092	0.0911174
				+Fe+P Acidified-1	7.8797	2080.43	2279.36	722.291	0.124243
				+Fe+P Acidified-2	7.84961	2083.45	2267.85	777.881	0.0890802
				+Fe+P Acidified-3	7.85599	2078.84	2266.03	764.316	0.119755
	TM-5	118.46	20.1827	Ambient-1	8.07213	1918.91	2203.69	429.861	0.100071
				Ambient-2	8.07485	1923.48	2210.38	427.963	0.125064
				Ambient-3	8.07783	1922.68	2211.36	424.595	0.0977016
				Acidified-1	7.8243	2071.96	2243.87	822.101	0.0810599
				Acidified-2	7.82854	2059.35	2233.18	806.051	0.0916599
				Acidified-3	7.82011	2079.14	2250.82	827.596	0.0990171

## Sheet: Fig S1
	Supplementary Figure 1. Cell density, and medium pH and DRP concentration in the chemostat cultures of P-limited T. erythraeum under ambient and acidified conditions.
	Cell density (cell mL-1)
	day	Ambient					Acidified
		Ambient-A	Ambient-B	Ambient-C	Ambient average	Ambient std dev (±)	Acidified-A	Acidified-B	Acidified-C	Acidified average	Acidified std dev (±)
	1	25960.2	23556.5	24546.2	24687.6	1208.08	27299.8	28153	31465.1	28972.6	2200.27
	2	41997.8	40382.5	41198.3	41192.9	807.664	42792.5	46560.7	48423.1	45925.4	2868.54
	4	127205	124819	126195	126073	1197.82	146881	143324	154841	148349	5897.13
	6	87976.2	85856	85424.5	86418.9	1365.79	100546	113093	93843.2	102494	9771.65
	7	71587.2	73422.7	78929.4	74646.4	3821.04	93012.5	95902.3	104783	97899.3	6134.19
	8	58891.1	63458.2	65233.3	62527.5	3271.89	60998.1	60998.1	66098.2	62698.1	2944.59
	9	66227.3	68986.8	65233.3	66815.8	1944.72	42229.4	46921.6	53959.8	47703.6	5904.17
	10	60573.7	58891.1	57925.7	59130.2	1340.1	45044.7	39883.3	42792.5	42573.5	2587.65
	11	53843.3	62256.4	54361.1	56820.2	4714.92	39883.3	46921.6	42229.4	43011.5	3583.7
	12	58891.1	57467.4	52672.8	56343.8	3257.88	36035.8	35191.2	44575.5	38600.8	5191.43
	13	65060.7	56086.8	58330.3	59825.9	4670.16	38710.3	37537.3	40665.4	38971	1580.26
	14	53231.5	48884.1	55260.3	52458.6	3257.6	37537.3	31281.1	37537.3	35451.9	3612.03
	15	58554.6	58554.6	62409.3	59839.5	2225.51	42229.4	38525.1	36598.8	39117.8	2861.7
	16	52497.2	52497.2	62592.9	55862.5	5828.71	42229.4	33783.5	39414.1	38475.7	4300.43
	17	52497.2	55067	56535.5	54699.9	2044	36598.8	34856	42229.4	37894.8	3853.74
	18	58554.6	52497.2	58554.6	56535.5	3497.23	36598.8	33783.5	33783.5	34722	1625.41
	19	48459	49805.1	56535.5	51599.9	4327.05	39414.1	43167.9	41291	41291	1876.86
	20	53843.3	52347.7	51522.5	52571.2	1176.45	41291	42229.4	37537.3	40352.6	2482.86
	21	48884.1	48459	52497.2	49946.8	2218.98	39414.1	45044.7	37730.8	40729.9	3830.39
	22	56902.6	51395.9	55067	54455.2	2803.88	38390.4	43509.1	43509.1	41802.9	2955.29
	23	49356.4	50018.1	52497.2	50623.9	1655.74	42229.4	42229.4	43793.5	42750.8	903.006
	24	53129.5	49254.4	50958.9	51114.3	1942.21	40309.9	41827.2	40619.9	40919	801.666
	pHT
	day	Ambient average	Ambient std dev (±)	Acidified average	Acidified std dev (±)
	1	8.0305	0.0243	7.7911	0.0049547
	2	8.0293	0.00070655	7.8264	0.0108
	3	8.0302	0.023	7.845	0.0145
	4	8.0262	0.0022128	7.8535	0.0042045
	6	8.0351	0.0313	7.8543	0.023
	7	8.0289	0.0409	7.837	0.0392
	8	8.0535	0.0467	7.8455	0.0378
	9	8.0458	0.0063182	7.837	0.0165
	10	8.056	0.0273	7.8211	0.0015579
	11	8.0498	0.0297	7.8226	0.0219
	12	8.0328	0.0238	7.8158	0.0263
	13	8.0485	0.0223	7.8329	0.0328
	14	8.0504	0.0251	7.8368	0.0462
	15	8.0323	0.0049522	7.8428	0.013
	16	8.0127	0.0299	7.8262	0.0013638
	17	8.0239	0.0032329	7.8353	0.0188
	18	8.0234	0.0141	7.8307	0.0344
	19	8.0328	0.0165	7.8391	0.0136
	20	8.038	0.0234	7.8272	0.0057495
	21	8.0511	0.0374	7.8514	0.0152
	22	8.0131	0.0079581	7.8729	0.032
	23	8.0262	0.0022128	7.8627	0.0022134
	24	8.0372	0.0497	7.8242	0.0348
	DRP (nmol L-1)
	day	Ambient					Acidified
		Ambient-A	Ambient-B	Ambient-C	Ambient average	Ambient std dev (±)	Acidified-A	Acidified-B	Acidified-C	Acidified average	Acidified std dev (±)
	12	13.3329	10.1759	14.456	12.6549	2.21916	14.456	13.3597	14.3836	14.0665	0.613114
	15	16.146	16.4284	11.2687	14.6144	2.90088	11.1399	12.0594	14.0173	12.4055	1.46963
	18	11.9897	15.6563	15.625	14.4237	2.10793	13.0377	12.0175	14.0216	13.0256	1.00208
	20	17.67	15.6543	15.6387	16.321	1.16827	11.6467	16.6533	11.6467	13.3156	2.89058
	22	14.7586	15.8766	11.9815	14.2056	2.00557	12.6954	16.8896	13.5615	14.3822	2.21424

## Sheet: Fig S2
	Supplementary Figure 2. (a) Activity of alkaline phosphatase of T. erythraeum grown under P-replete conditions (growth rate = 0.54 day-1, samples from a previous study 1) and under steady-state P-limited conditions in chemostats (growth rate = 0.2 day-1). (b) Percentage change (acidified normalized to ambient condition) of gene transcription of proteins involved in the utilization of phosphate, p…
		Conditions		Parameters	Ambient-A	Ambient-B	Ambient-C	Ambient average	Ambient std dev (±)	Acidified-A	Acidified-B	Acidified-C	Acidified average	Acidified std dev (±)
	Fig S2a	P replete		APA (pmol p-NPP cell-1 h-1)	0.033347	0.0324559	0.0316197	0.0324742	0.000863796
		steady-state P limited	day 22		0.223113	0.234519	0.221936	0.226523	0.00694974
			day 23		0.27255	0.231784	0.208369	0.237568	0.032479
			day 24		0.269591	0.22982	0.204528	0.234646	0.0327988
	Fig S2b	steady-state P limited	day 24	phnD1 (or ptxA) expression	0.0586603	0.0440062	0.0370118	0.0465595	0.0110478	0.0497281	0.0825807	0.0527136	0.0616741	0.018167
				phnC1 (or ptxB) expression	0.184717	0.232005	0.184215	0.200313	0.0274478	0.30525	no samples	0.33959	0.32242	0.0242823
				phnE1 (or ptxC) expression	0.138291	0.132346	0.103117	0.124585	0.018828	0.167638		0.180012	0.173825	0.00874965
				ptxD expression	0.0141619	0.0123028	0.00944955	0.0119714	0.0023736	0.0179983		0.0211958	0.019597	0.00226095

## Sheet: Fig S3
	Supplementary Figure 4. Relative transcription of the P-limited biomarker gene sphX in Trichodesmium clades Tten (a) and Tery (b) collected from stations TM-4, TM-5, S1 and SK2 in the northern South China Sea.
	Fig. S4a	Stations	Treatments	Biological replicates	sphXTen/ rnpBTen	sphXTen/ rnpBTen average	sphXTen/ rnpBTen std dev (±)		Fig. S4b	Stations	Treatments	Biological replicates	sphXTery/ rnpBTery	sphXTery/ rnpBTery average	sphXTery/ rnpBTery std dev (±)
		TM-4	Ambient	A	0.189517	0.211594	0.0790056			S1	Ambient	A	1.82789	1.88686	0.0833896
				B	0.145975							B	no sample
				C	0.299289							C	1.94583
			Ambient + P	A	0.0310718	0.0297587	0.0100112				Ambient + P	A	0.643764	0.984406	0.60514
				B	0.0191557							B	0.626363
				C	0.0390484							C	1.68309
		TM-5	Ambient	A	0.174028	0.204803	0.0635553			SK2	Ambient	A	0.830608	0.515182	0.294875
				B	0.162493							B	0.468514
				C	0.277887							C	0.246424
			Ambient + P	A	0.0324637	0.0320979	0.00121596				Ambient + P	A	0.196002	0.160851	0.061869
				B	0.0330889							B	0.197136
				C	0.030741							C	0.0894134
		S1	Ambient	A	0.721803	0.74789	0.278311
				B	0.48354
				C	1.03833
			Ambient + P	A	0.206442	0.448854	0.218707
				B	0.50874
				C	0.63138
		SK2	Ambient	A	1.25577	1.05372	0.274436
				B	1.1641
				C	0.741277
			Ambient + P	A	0.594228	0.534988	0.143106
				B	0.638962
				C	0.371775
